# Supplementary material for: Predicting the Temperature Evolution during Nanomilling of Drug Suspensions via a Semi-Theoretical Lumped-Parameter Model
Source: Pharmaceutics. 2022 Dec 18;14(12):2840. doi: 10.3390/pharmaceutics14122840 (PMC9788500; doi:10.3390/pharmaceutics14122840)
Supplement: Supplementary file 1 [file pharmaceutics-14-02840-s001.zip]

Archive with 1 entries (1 files):
- pharmaceutics-2075515-supplementary.pdf
